# Supplementary material for: Myosin II Reactivation and Cytoskeletal Remodeling as a Hallmark and a Vulnerability in Melanoma Therapy Resistance
Source: Cancer Cell. 2020 Jan 13;37(1):85–103.e9. doi: 10.1016/j.ccell.2019.12.003 (PMC6958528; doi:10.1016/j.ccell.2019.12.003)
Supplement: Table S1. Enriched Phospho-peptides in MEKi-Treated versus Vehicle-Treated A375 Cells (24 h Treatment) used for Metacore Analysis, Related to Figure 1 [file mmc2.xlsx]

## Sheet: S1
Table S1, related to Figure 1. Enriched phospho-peptides in MEKi-treated versus vehicle-treated A375 cells (24 hr treatment) used for Metacore analysis.
Sequence	Accession	MAPKi / vehicle (log2)	p value	Uniprot	Phosphosite	Empirical Kinase	Predicted Kinase	Scansite Score	Scansite Percentile
lLPnGDYLNVsPsDAVTTGTPPDFFSAALHPGGEPLR	Q9Y4H2	2.53703	0.000708789	IRS2	T779	-	CSNK1G2	0.38	0.393
skGDsDIsDEEAAQQSk	Q5T200	2.13145	0.00490877	ZC3HD	S1014;S1017	-	_;CSNK2B	_;0.431	_;0.422
nPPPqDYEsDDDSYEVLDLTEYAR	Q8IVP5	1.88814	0.000621846	FUND1	Y18	SRC	-	-	-
aLSFsDGGSk	Q9Y250	1.57378	8.91043e-06	LZTS1	S233	-	-	-	-
snSFSDEREFSGPStPTGTLEFEGGEVSLEGGk	Q09666	1.54733	0.000241068	AHNK	S5782	-	AKT1	0.349	0.023
gSLAsLDsLRk	O60716	1.40096	0.00102663	CTND1	S352	-	PRKCA	0.442	0.791
sETSWEsPk	Q86UE4	1.20056	0.00154947	LYRIC	S568	-	CDK5	0.481	0.945
aDPGEDDLGGTVDIVEsEPEnDHGVELLDQNSSIR	P08048	1.19774	0.00905512	ZFY	S270	-	-	-	-
kGTEnGVnGTLTSNVADsPR	Q15629	1.13047	0.01683	TRAM1	S365	-	CDK1	0.35	0.253
eVFSScSSEVVLsGDDEEYQR	Q09666	1.13008	0.0108336	AHNK	S115	-	CSNK2B	0.441	0.488
kNSSTDQGsDEEGSLQk	Q12789	1.12027	0.000552754	TF3C1	S1068	-	CSNK2B	0.437	0.459
yHGHsmSDPGVsYR	P29803	1.11581	0.00735466	ODPAT	S291;S298	PDK1	-	-	-
sSLAETLDSTGsLDPQR	Q9UGH3	1.10785	0.00136457	S23A2	S78;T79;S81	-	-	-	-
aAEEQGDDqDsEkskPAGSDGER	Q1KMD3	1.05391	0.00228375	HNRL2	S185;S188	-	-	-	-
gDEASEEGQNGSsPk	P35611	1.0272	0.00586551	ADDA	S464	-	-	-	-
rDTDsDTQDANDSSck	Q9Y2H0	1.02254	0.0123458	DLGP4	S716	-	-	-	-
vSnGsPSLER	P46527	0.992688	0.00209535	CDN1B	S10	UHMK1	-	-	-
vSPPAPGsAPEtPEDk	Q13459	0.978034	0.00117419	MYO9B	T1271	-	CDC2	0.499	0.714
isAPNVDFNLEGPk	Q09666	0.971693	0.0254438	AHNK	S5448	-	-	-	-
sVsGsPEPAAk	Q8IYB3	0.965413	0.000136442	SRRM1	S754;S756	-	-	-	-
mSPNETLFLEsTNk	Q9HB90	0.946423	0.000600649	RRAGC	S95	-	-	-	-
dGGQTEsNEEGkENR	Q14157	0.924208	0.00604557	UBP2L	S116	-	-	-	-
lDTGPQSLsGkStPQPPSGk	P35269	0.913627	0.0215289	T2FA	S433	-	-	-	-
tTEsGsDSESkPDQEAEPQEAAGAQGR	Q9Y2J2	0.91215	0.0266435	E41L3	S5;S7	-	-	-	-
nSQEDsEDsEDkDVk	Q9H1E3	0.903085	0.00121521	NUCKS	S58	-	CSNK2B	0.295	0.046
sGssPEVDSk	Q9UQ35	0.876913	0.00196751	SRRM2	S1581;S1582	-	AKT1;_	_;0.37	_;0.035
qALDsEEEEEDVAAk	Q8NC44	0.856035	0.00349628	F134A	S385	-	CSNK2B	0.415	0.328
wLNSGRGDEASEEGQnGSsPk	P35611	0.854304	0.00217605	ADDA	S465	-	CDK1	0.213	0.028
eQLSAQELmESGLQIQksPEPEVLSTqEDLFDQSNk	Q12888	0.853554	0.0145221	TP53B	S294	-	-	-	-
qLsSGVSEIR	P04792	0.850537	0.0262635	HSPB1	S82	MK2	-	-	-
ekQEEEVDYEsEEEEEREGEEnDDEDmQEER	O95602	0.834762	0.00186477	RPA1	S1429	-	CSNK2B	0.247	0.019
eLLsPLsEPDDRYPLIVk	Q9UHB7	0.806513	8.80331e-05	AFF4	S706	-	-	-	-
rEEDEPEERsGDETPGSEVPGDk	Q1KMD3	0.794804	0.0225263	HNRL2	S161	-	-	-	-
aSQsRPNsSALETLGGEk	O94804	0.793259	0.000771202	STK10	S450;S454	-	-	-	-
sQsIEQESQEk	Q5VTL8	0.782117	7.42821e-05	PR38B	S529	-	AKT1	0.444	0.135
qLEYQQLEDDkLsQk	Q9Y2J2	0.768311	0.0419742	E41L3	S88	-	-	-	-
sPVGksPPSTGSTYGSSQk	Q9Y2W1	0.75342	0.00543955	TR150	S320	-	GSK3B	0.45	0.693
ekPDsDDDLDIASLVTAk	Q86V48	0.750246	0.0044262	LUZP1	S659	-	CSNK2B	0.445	0.515
aSsESQIFELNk	Q9BV36	0.738991	0.00300572	MELPH	S337	-	AKT1	0.567	0.862
aGEPDGEsLDEqPSSSSSkR	Q9H3Q1	0.723715	0.00512705	BORG4	S64	-	CSNK2B	0.471	0.782
sNsPLPSIQLQPQsPSASk	Q08174	0.70806	0.0259471	PCDH1	S984	-	MAPK14	0.332	0.632
gkGGVTGsPEASISGSk	Q09666	0.697556	0.00347698	AHNK	S5731	-	-	-	-
nDksEEEQSSSSVk	P07910	0.694224	0.00510177	HNRPC	S233	-	-	-	-
kDDsHsAEDsEDEkEDHk	Q9H1E3	0.687774	0.00905263	NUCKS	S75;S79	-	CSNK2B;CSNK2B	0.407;0.362	0.288;0.142
fTDkDQqPsGsEGEDDDAEAALk	Q9NXG2	0.67465	0.000696768	THUM1	S86;S88	-	-	-	-
tDHGAEIVYksPVVSGDtsPR	P10636	0.656903	0.010175	TAU	S713;S717;S721	CK1 and PDPK1	-	-	-
kGSSAVGsDsD	Q68E01	0.648693	0.00167862	INT3	S1040;S1042	-	-	-	-
sksVIEQVSWDT	Q6WCQ1	0.595858	0.0244727	MPRIP	S1016	-	-	-	-
qPLLLsEDEEDTkR	Q99613	-0.586159	0.00713318	EIF3C	S39	-	CSNK2B	0.382	0.416
kYVIsDEEEEDDD	Q8WVC0	-0.592994	0.0102103	LEO1	S658	-	CSNK2B	0.425	0.381
lEEPPELNRQsPNPR	Q7Z5L9	-0.596027	0.0120944	I2BP2	S175	-	-	-	-
gPRtPsPPPPIPEDIALGk	Q5T200	-0.603764	0.000431211	ZC3HD	T263;S265	-	MAPK3;MAPK3	0.294;0.379	0.007;0.057
rFPsTGScAEAGGGSnSLQNSPIR	Q9P2Q2	-0.614751	0.00221696	FRM4A	S640	-	YWHAZ	0.452	0.937
tVIRLPsGSGAAsPTGSAVDIR	Q09666	-0.615256	0.000893853	AHNK	S216	-	MAPK3	0.488	0.5
gEEGsDDDETENGPkPk	Q6PD62	-0.624484	0.000290527	CTR9	S970	-	CSNK2B	0.222	0.012
wDGsEEDEDNSk	O60841	-0.625536	0.00377311	IF2P	S164	-	CSNK2B	0.332	0.087
yESQEPLAGQEsPLPLATR	Q9C0C2	-0.632212	0.0231178	TB182	S601	-	-	-	-
aQTLPTSVVTITSESsPGkR	Q01082	-0.633056	0.000837346	SPTB2	S2341	-	CDK1	0.22	0.064
gLLYDsDEEDEERPAR	P49736	-0.641719	3.03085e-05	MCM2	S139	-	CSNK2B	0.479	0.891
rIDFTPVsPAPsPTR	Q7Z309	-0.642375	0.00557268	F122B	S115;S119	-	MPAK3;CDK1	0.507;0.258	0.725;0.137
gAEsPFEEk	P46821	-0.648886	0.00565873	MAP1B	S1427	-	-	-	-
sPsPPTQHTGQPPGQPSAPSQLSAPR	Q68EM7	-0.653165	0.00289513	RHG17	S676	-	MAPK3	0.526	0.966
kNTFTAWsDEEsDYEIDDRDVnk	Q6PKG0	-0.659007	0.0208138	LARP1	S627;S631	-	_;CSNK2B	_;0.352	_:0.121
lAPVPsPEPQkPAPVsPESVk	Q96JM3	-0.663116	0.00389931	ZN828	S204;S214	-	-	-	-
lGAGEGGEASVsPEkTSTTSk	Q13428	-0.663687	0.00127648	TCOF	S1378	-	CDK1	0.444	0.95
eLAPAWEDTsPEQDNR	P78559	-0.66548	0.00138765	MAP1A	S1675	-	-	-	-
qIDssEEDDDEEDYDNDkR	O14646	-0.672061	0.00111255	CHD1	S215;S216	-	_;CSNK2B	_;0.401	_;0.258
sLSsPTDNLELSLR	Q9Y2X7	-0.672869	0.00306823	GIT1	S362	-	-	-	-
gGEFDEFVnDDtDDDLPISk	Q6PD62	-0.675443	0.0192002	CTR9	T925	-	CSNK2B	0.457	0.632
qSHSGsIsPYPk	Q9UQ35	-0.685385	0.0027584	SRRM2	S992;S994	-	_;MAPK3	_;0.438	_;0.191
sEsLSNcSIGk	Q92625	-0.686054	0.00142209	ANS1A	S647	-	AKT1	0.488	0.274
mAPTPIPTRsPSDSSTASTPVAEQIER	Q16643	-0.689858	0.00868509	DREB	S337	-	-	-	-
rISsksPGHMVILDQTk	Q9NWH9	-0.690135	0.0360276	SLTM	S551;S553	-	-	-	-
tALETESQDSAEPsGsEEESDPVSLER	P48681	-0.690401	0.00449075	NEST	S1496;S1498	-	CSNK2B;CSNK2B	0.425;0.475	0.385;0.835
dSPSkSsAEAQTPEDTPNk	O43493	-0.69266	0.00210922	TGON2	S71	-	-	-	-
sSsESYTQSFQSR	Q9BTU6	-0.701455	0.00576944	P4K2A	S462	-	CLK2	0.678	0.8
ecDsPSYQk	Q5DJT8	-0.704287	0.00150394	CT452	S24	-	-	-	-
iEDVGsDEEDDSGkDk	P08238	-0.707652	0.00364685	HS90B	S255	-	CSNK2B	0.343	0.104
aAHVPENsDtEQDVLTVkPVR	Q9H2Y7	-0.713018	0.0150146	ZF106	T1372	-	-	-	-
qGsPDqVsPVSEMTSTSLYQDk	P46821	-0.714701	0.00270054	MAP1B	S1438;S1443	-	-	-	-
iSsksPGHmVILDQTk	Q9NWH9	-0.715907	0.00153612	SLTM	S550	-	AURKB	0.516	0.543
fHsPSTTWsPNkDTPQEk	Q99590	-0.719831	0.000176028	SCAFB	S796;S798	-	CLK2;_	0.494;_	0.142;_
aLVEFESNPEETREPGsPPSVQR	Q9H6F5	-0.720571	0.00192373	CCD86	S47	-	CDC2	0.461	0.382
sLSksDSDLLTcSPTEDATmGSR	Q92625	-0.72396	0.00685356	ANS1A	S626	-	CLK2	0.692	0.93
rkGsGsEQEGEDEEGGER	Q6PD62	-0.724687	0.00833431	CTR9	S941;S943	-	PRKACG;_	0.452;_	0.827;_
dALGDSLQVPVsPSSTTSSR	Q9Y2D5	-0.730585	0.017698	AKAP2	S152	-	-	-	-
icTEQSNsPPPIR	Q15678	-0.734237	0.0404988	PTN14	S314	-	-	-	-
qkIDDRDsDEEGASDR	Q8TDD1	-0.7394	0.00229547	DDX54	S782	-	CSNK2B	0.369	0.158
qQLsPSPGQEAGILPETEk	Q17RY0	-0.740862	0.00327835	CPEB4	S97	-	-	-	-
tSsFAEPGGGGGGGGGGPGGSASGPGGTGGGk	P49840	-0.741364	0.00139874	GSK3A	S21	AKT1	-	-	-
fGQAATMEGIGAIGGtPPAFNR	Q15233	-0.742045	0.0209641	NONO	T450	-	-	-	-
vPEPEGQTsPk	Q504Q3	-0.745234	0.0308747	PAN2	S1189	-	-	-	-
rIPSIVSsPLNsPLDR	P49790	-0.748714	0.0130339	NU153	S334;S338	-	GSK3B	0.402	0.31
sGSSsPDSEITELk	P17812	-0.752627	0.00230959	PYRG1	S575	-	CDK1	0.435	0.884
skPIPIMPAsPQk	O00429	-0.753733	0.0312102	DNM1L	S616	CDK1	-	-	-
vEmYsGsDDDDDFNkLPk	O60841	-0.754656	0.00220662	IF2P	S137	-	CSNK2B	0.452	0.585
tRsYDNLTTAcDNTVPLASR	Q13615	-0.755011	0.000600846	MTMR3	S613	-	PRKAA1	0.379	0.006
kREsESEsDETPPAAPQLIk	O60832	-0.758139	0.00430968	DKC1	S451;S453	-	PRKACG;CSNK2B	0.430;-.360	0.678;0.137
dNLLDTYSADQGDsSEGGTLAR	Q6ZRP7	-0.759609	0.0140476	QSOX2	S578	-	-	-	-
vLSSTINNqAVETDEGIEEEIPDsPGIEk	Q8IWW6	-0.763433	0.0102771	RHG12	S592	-	-	-	-
kTSsDDEsEEDEDDLLQR	Q9Y5J1	-0.76565	0.00403026	UTP18	S206;S210	-	CSNK2B;CSNK2B	0.434;0.145	0.441;0.002
dLEScsDDDNQGSk	Q5T3I0	-0.769174	0.000644452	GPTC4	S130	-	CSNK2B	0.471	0.79
rAQStDsLGTSGSLQSk	Q15276	-0.771921	0.00889826	RABE1	S407;S410	-	PRKAA1;_	0.465;_	0.046;_
tGSSsPPGGPPkPGSQLDSmLGSLQSDLNk	P49023	-0.774583	0.0113542	PAXI	T318	-	-	-	-
rsPVsPQLQQQHQAAAAAFLQQR	Q7Z5Q1	-0.775197	0.00447788	CPEB2	S89;S92	-	CDK1;_	0.431;_	0.842;_
lSVPtsDEEDEVPAPkPR	Q8NE71	-0.77966	0.00570522	ABCF1	S109	CK2	-	-	-
ePALPLEPDSGGNTsPGVTAnGEAR	Q92974	-0.783725	0.00169262	ARHG2	S696	-	-	-	-
yQPLAsTAsDnDFVTPEPR	Q15021	-0.784875	0.00724338	CND1	S1333	-	PRKAA1	0.537	0.207
lPSsPVYEDAASFk	Q14247	-0.785592	0.00539541	SRC8	S418	-	-	-	-
rPDYAPMEssDEEDEEFQFIkk	P55081	-0.788461	0.0136982	MFAP1	S52;S53	-	CSNK2B;CSNK2B	0.325;0.425	0.079;0.381
kAAVLsDsEDEEkASAk	Q96ST2	-0.789568	0.000996752	IWS1	S400	-	CSNK2B	0.41	0.304
aLAEEAsEEELPsDVDLNDPYFAEEVk	Q9H501	-0.794301	0.00281095	ESF1	S657;S663	-	CSNK2B;_	0.383;_	0.197;_
lRLsPSPTSQR	P02545	-0.802737	0.00350854	LMNA	S392	-	-	-	-
lLDHMAPPPVADQAsPR	Q9C004	-0.804259	0.000285145	SPY4	S125	-	-	-	-
tNsTGGSSGSSVGGGSGk	Q8IUD2	-0.80534	0.00177733	RB6I2	S37	-	-	-	-
rPPEsPPIVEEWNSR	Q9BTL3	-0.808526	0.0232495	F103A	S36	-	-	-	-
kGNsPNSEPPTPk	P48634	-0.809973	0.00111088	PRC2A	S380	-	-	-	-
gFGDGYnGYGGGPGGGNFGGsPGYGGGR	P22626	-0.821921	0.00242472	ROA2	S259	-	-	-	-
sPsDSSTASTPVAEQIER	Q16643	-0.824832	0.0158999	DREB	S339	-	-	-	-
gLSAsLPDLDSEnWIEVk	Q6PKG0	-0.827553	0.00876285	LARP1	S548	-	-	-	-
tAsFSESR	P53396	-0.829171	0.00416407	ACLY	S455	AKT1	-	-	-
nRsAEEGELAESk	Q9C0C2	-0.834223	0.00741164	TB182	S1666	-	AKT1	0.55	0.677
sPsFAsEWDEIEk	Q92625	-0.837984	0.00993169	ANS1A	S663	-	PRKCE	0.392	0.273
sLENPtPPFtPk	O15085	-0.838821	0.0197268	ARHGB	T668;T672	-	MAPK3;CDC2	0.520;0.425	0.886;0.208
sLGEQDQMTLRPPEk	P48681	-0.840598	0.000803809	NEST	S768	-	PRKACG	0.227	0.02
sDksPDLAPTPAPQSTPR	Q9BY44	-0.841441	0.000511093	EIF2A	S506	-	-	-	-
iTPPAAkPGsPQAk	P35658	-0.848004	0.0111019	NU214	S678	-	CDK1	0.313	0.144
tcFsPNR	O00303	-0.851228	0.00127398	EIF3F	S258	-	CDK1	0.343	0.409
iAcDEEFsDsEDEGEGGRR	Q92769	-0.852153	0.00799823	HDAC2	S422;S424	-	CSNK2B;CSNK2B	0.392;0.402	0.227;0.263
vQDTsNTGLGEDIIHqLSk	Q8IWA0	-0.853892	0.00121735	WDR75	S796	-	-	-	-
kYDsDsDDD	O14530	-0.857286	0.00481755	TXND9	S221;S223	-	-	-	-
nkPGPNIEsGNEDDDASFk	O60841	-0.859474	0.0111945	IF2P	S214	-	-	-	-
iLSQStDSLNmR	Q92974	-0.8673	0.000131125	ARHG2	S174	-	-	-	-
lSsEDEEEDEAEDDQSEASGkk	Q8NEJ9	-0.868037	0.00116726	NGDN	S143	-	CSNK2B	0.372	0.166
aAVGQEsPGGLEAGNAk	Q29RF7	-0.869516	0.00379531	PDS5A	S1305	-	-	-	-
tEsPATAAETASEELDNR	Q9NTJ3	-0.870297	0.00620246	SMC4	S41	-	CDK1	0.392	0.483
rDsSESQLASTESDkPTTGR	Q96B23	-0.877833	0.00286404	CR025	S66	-	AURKA	0.483	0.42
nVSSFPDDATsPLQENR	P52292	-0.889467	0.000194212	IMA2	S62	-	-	-	-
dTYSDRSGSssPDSEITELk	P17812	-0.890035	0.00315441	PYRG1	S571	-	-	-	-
nLsFEIk	Q05209	-0.896139	0.00114654	PTN12	S435	-	CAMK2G	0.347	0.032
dmQGLsLDAASQPSk	Q96EY5	-0.901913	0.00714002	F125A	S170	-	-	-	-
tAVIPInGsPR	P06400	-0.901984	0.00166212	RB	S249	CDK1	-	-	-
eSEDDPEsEPDDHEk	P16383	-0.905935	0.00492716	GCF	S180	-	CSNK2B	0.322	0.075
gTGQsDDsDIWDDTALIk	Q16637	-0.906829	0.00838845	SMN	S31	-	-	-	-
qLLDsDEEQEEDEGR	Q9UNS1	-0.913047	0.00354769	TIM	S1173	-	-	-	-
sGTSSPQsPVFR	Q8N556	-0.914167	0.00280182	AFAP1	S668	-	MAPK14	0.287	0.167
aSsLNFLNk	Q9H0B6	-0.915377	0.00125468	KLC2	S582	-	PRKAA1	0.455	0.036
gVGSGPHPPDtQQPSPSk	Q68CZ2	-0.917003	0.0254278	TENS3	S660	-	CDK1	0.307	0.282
nYQQNYQnSESGEknEGsESAPEGQAQQR	P67809	-0.917718	0.00884328	YBOX1	S165	-	-	-	-
yVASYLLAALGGNSsPSAk	P05387	-0.918857	0.0185065	RLA2	S17	-	CDK1	0.302	0.123
lSStDDGYIDLQFk	Q96A57	-0.922496	0.0249446	CT030	S24	-	CLK2	0.695	0.956
gGSISVQVNSIkFDsE	Q14978	-0.925476	0.00324212	NOLC1	S698	-	-	-	-
kDDsDDDGGGWITPSNIk	Q9ULX3	-0.929711	0.00272289	NOB1	S201	-	CSNK2B	0.448	0.545
gNkHDDGTqsDSENAGAHR	Q5SW79	-0.933718	0.00442972	CE170	S379	-	-	-	-
lGAGGGsPEkSPSAQELk	Q9UNE7	-0.946157	0.00166435	CHIP	S19	-	CDK1	0.321	0.332
lTPVsPESSSTEEk	Q13501	-0.949285	0.0061894	SQSTM	S272	-	-	-	-
lNsSEnGEDR	Q7L4I2	-0.950627	0.00237399	RSRC2	S104	-	-	-	-
dTsPSSGSAVSSSk	Q8NEY8	-0.956348	7.89257e-05	PPHLN	S205	-	CDK1	0.435	0.881
aSSLSESsPPk	Q9UHB6	-0.964868	0.00100057	LIMA1	S374	-	CDK1	0.348	0.424
gQksPGALETPSAAGSQGNTASQGk	Q9Y2D5	-0.967368	0.000351899	AKAP2	S393	-	-	-	-
eGDRESWssGED	P48681	-0.976395	0.000247399	NEST	S1617;S1618	-	-	-	-
qLHLEGAsLELsDDDTESk	P35580	-0.980156	0.00415973	MYH10	S1952	-	-	-	-
eVAATEEDVTRLPsPtSPFSSLSqDQAATSk	Q8WWI1	-0.98622	0.000209306	LMO7	S988;T990	-	MAPK3	0.476	0.403
kNsTDLDSAPEDPTsPk	Q96RK0	-0.993461	0.00348676	CIC	S1397	-	PRKACG	0.462	0.909
lTVENsPkQEAGISEGQGTAGEEEEk	O43583	-0.994052	0.000840086	DENR	S73	-	-	-	-
sEsLDPDSSmDTTLILk	Q5SW79	-0.999232	0.00284091	CE170	S881	-	AKT1	0.274	0.003
nEEPsEEEIDAPkPk	Q9NR30	-1.00538	0.00214063	DDX21	S121	-	CSNK2B	0.453	0.596
dIIRQPsEEEIIk	Q15121	-1.00635	0.00240317	PEA15	S116	-	-	-	-
lDQPVsAPPsPR	Q16204	-1.00927	0.000221462	CCDC6	S240;S244	-	GSK3B;CDC2	0.435;0.520	0.542;0.960
tPLGAsLDEQSSSTLk	P28290	-1.01057	0.00121337	SSFA2	S92	-	-	-	-
kQSAGPnsPTGGGGGGGSGGTR	A7E2V4	-1.01958	0.0012628	K0913	S48;S53	-	AURKB;MAPK3	0.478;0.485	0.320;0.485
eSENSGDSGYPsEk	O00418	-1.0212	0.0137944	EF2K	S445	EF2K	-	-	-
sPAVATSTAAPPPPSsPLPSk	Q14157	-1.02314	0.000330237	UBP2L	S454	-	GSK3A	0.384	0.064
kAsGsENEGDYNPGR	Q02880	-1.02574	0.00030941	TOP2B	S1550;S1552	-	PRKACG;_	0.464;_	0.921;_
sEVQQPVHPkPLsPDSR	Q9UHB6	-1.02665	0.00246896	LIMA1	S362	-	MAPK3	0.492	0.539
qNALLFAEEEDGEAGAEDkRsQEETPGHR	O15240	-1.02866	3.00995e-05	VGF	S420	-	PRKDC	0.429	0.22
sPPREGsQGELTPANSQSR	Q13098	-1.03152	0.00329342	CSN1	S474	-	-	-	-
qQPPEPEWIGDGESTsPSDk	Q8NE71	-1.03673	0.00098873	ABCF1	S22	-	-	-	-
rNSsEASSGDFLDLk	Q9UK76	-1.05019	6.0584e-05	HN1	S87;S88	-	PRKACG	0.365;_	0.321;_
gIPLATGDTsPEPELLPGAPLPPPk	O75821	-1.0513	0.000586794	EIF3G	S42	-	MAPK3	0.523	0.923
tEPAAEAEAASGPSEsPSPPAAEELPGSHAEPPVPAQGEAPGEQAR	P55884	-1.05317	0.00262767	EIF3B	S83	-	CDK1	0.384	0.422
rTHsDAsDDEAFTTSk	Q13017	-1.06039	0.000355697	RHG05	S1173;S1176	-	CLK2;CSNK2B	0.543;0.465	0.215;0.712
sAsQSsLDkLDQELk	O60271	-1.06142	0.000398051	JIP4	S732;S733	-	_;CAMK2G	_;0.478	_;0.629
ecINAAPDsPSk	Q7Z569	-1.06408	5.4111e-06	BRAP	S117	-	CDK1	0.275	0.183
aSAPERtPsPAPk	Q63ZY6	-1.06423	0.000814726	NSN5C	T258;S260	-	MAPK3;CDK1	0.503;0.332	0.679;S0.189
lLESSLSsSEGEEPVEYk	P08648	-1.06809	0.000287459	ITA5	S127	-	-	-	-
vsPSkSPSLSPSPPsPLEk	P46821	-1.07163	0.00819687	MAP1B	S1265	-	CDC2	0.505	0.775
lQPQEIsPPPTANLDR	Q05397	-1.0744	0.000170936	FAK1	S910	-	-	-	-
eVQTPQYLnPFDEPEAFVTIkDsPPQSTk	Q8NDI1	-1.07564	0.0293531	EHBP1	S335	-	-	-	-
yLLGDAPVsPSSQk	Q9NYB0	-1.08048	0.00909504	TE2IP	S203	-	-	-	-
yQEQGGEAsPQR	Q9UJU6	-1.08055	0.0132689	DBNL	S232	-	-	-	-
rSDsASSEPVGIYQGFEk	Q05655	-1.10452	0.00010793	KPCD	S304	KPCD	-	-	-
kEQSEVsVsPR	Q7L4I2	-1.10567	0.000954589	RSRC2	S30;S32	-	-	-	-
tSsTNEDEDLNPEQk	Q99081	-1.10651	6.08803e-05	HTF4	S558	-	-	-	-
ssPVNNHHsPGQTPTLGQPEAR	Q5SW79	-1.11024	0.00669684	CE170	S1522;S1529	-	-	-	-
vGDSTPVSEkPVSAAVDANAsESP	Q9H8Y8	-1.11265	0.00297635	GORS2	S451	-	-	-	-
sVsHGSNHTQkPDEQR	Q9Y520	-1.11746	0.0122388	PRC2C	S924	-	PRKACG	0.361	0.304
kGsSGNASEVSVAcLTER	Q69YQ0	-1.13464	0.000252551	CYTSA	S384	-	AKT1	0.538	0.573
gDVTAEEAAGAsPAkANGQEnGHVk	P49006	-1.14607	0.00251193	MRP	S22	-	CDK1	0.311	0.298
gATsPGQk	Q15061	-1.14835	0.000226325	WDR43	S590	-	CDK1	0.293	0.108
rPEGPGAQAPSsPR	P40222	-1.15193	0.00228257	TXLNA	S515	-	CDC2	0.52	0.96
fnGGHsPTHsPEk	Q9Y5K6	-1.15505	1.32305e-05	CD2AP	S510;S514	-	CDC2;CDK1	0.507;0.203	0.801;0.042
tSQVGAASAPAkEsPR	Q13428	-1.1607	0.000429581	TCOF	S381	-	CDK1	0.351	0.435
nSATFksFEDR	O43399	-1.17044	0.000333064	TPD54	S166	-	-	-	-
lRSsVPGVR	P08670	-1.18088	0.00257996	VIME	S73	-	-	-	-
kPGPSGPSEsPk	Q96JM3	-1.1895	9.54721e-05	ZN828	S507	-	-	-	-
aNASNsPEGNk	Q2TB10	-1.19002	0.00133827	ZN800	S647	-	-	-	-
hPNYsPPGsPIEk	Q9UHF7	-1.19112	3.35421e-06	TRPS1	S1081;S1085	-	GSK3A;CDC2	0.484;0.404	0.464;0.143
ikNENtEGSPQEDGVELEGLk	P11388	-1.1978	0.00161168	TOP2A	S1247	-	-	-	-
sQLQALHIGLDSssIGSGPGDAEADDGFPESR	O75116	-1.20051	0.0254935	ROCK2	S1137	-	-	-	-
kVmDsDEDDDY	O14737	-1.20491	0.00416909	PDCD5	S119	-	-	-	-
kIsENSYSLDDLEIGPGqLSSSTFDSEkNESR	Q9UHB6	-1.21419	0.00157005	LIMA1	S225	-	-	-	-
nQkPSQVnGAPGsPTEPAGQk	Q9BQG0	-1.21841	0.000783851	MBB1A	S1267	-	CDC2	0.494	0.666
kHsPsPPPPtPTESR	Q92922	-1.2191	0.000758203	SMRC1	T335	-	GSK3B	0.372	0.164
aQGGQTQsPTk	P40123	-1.23195	0.000520582	CAP2	S301	-	CDK1	0.152	0.009
kLsSSDAPAQDTGSSAAAVETDASR	Q7Z4S6	-1.23458	0.00717272	KI21A	S853	-	AURKA	0.287	0.017
hIkEEPLsEEEPcTSTAIAsPEkk	Q9Y2X3	-1.24109	0.000127319	NOP58	S514	-	CDK1	0.245	0.051
dFQEYVEPGEDFPAsPQRR	Q9Y6G9	-1.25613	0.000199315	DC1L1	S207	-	CDK5	0.288	0.04
sPGstPTTPTSSQAPQk	P35658	-1.26429	0.00114177	NU214	S433;T434	-	CDK1	0.357	0.281
sSsLESQGk	Q9P2Q2	-1.27309	0.000694996	FRM4A	S711	-	AKT1	0.413	0.077
lLQDsVDFSLADAINTEFk	P08670	-1.28088	0.000346099	VIME	S83	-	-	-	-
dEILPTtPISEQk	P23396	-1.28191	0.00278095	RS3	T221	CDK1	-	-	-
qGSsLNLFEDVQITEPEAEPESk	Q6WKZ4	-1.2838	0.00349534	RFIP1	S500	-	-	-	-
eSVsPEDSEk	P35251	-1.28536	5.717e-05	RFC1	S368	-	-	-	-
sRLtPVsPESSSTEEk	Q13501	-1.29673	0.00185775	SQSTM	T269;S272	-	-	-	-
kLGDVsPTQIDVSQFGSFk	P46821	-1.30293	0.000720235	MAP1B	S1501	-	-	-	-
qRsIQEDTk	Q8NDI1	-1.30397	0.000127594	EHBP1	S1035	-	CAMK2G	0.408	0.143
gQDVVQEWQETsPTREEPAGEQk	P78559	-1.30556	0.000182847	MAP1A	S1654	-	CDK1	0.338	0.39
sDsRAQAVSEDAGGNEGR	P55884	-1.31349	0.00945029	EIF3B	S119	-	-	-	-
tTksPSDSGYSYETIGk	P46821	-1.31528	8.99148e-05	MAP1B	S1915	-	-	-	-
gTDTQTPAVLsPSk	P46087	-1.31544	0.000137669	NOP2	S732	-	CDK1	0.289	0.223
iDGATQSsPAEPk	Q32MZ4	-1.31585	4.0108e-05	LRRF1	T711;S714	-	PRKDC;_	0.508;_	0.821;_
aGGSAALsPSk	Q92522	-1.31736	0.000150709	H1X	S31	-	CDK1	0.199	0.022
lFGAPEPSTIARsLPTtVPESPNYR	Q6PKG0	-1.32928	0.00660934	LARP1	S766;S774	-	-	-	-
sELGNQsPSTSSR	Q5JTV8	-1.33094	0.00127309	TOIP1	S315	-	-	-	-
aDEASELAcPtPkEDGLAQQQTQLNLR	P49327	-1.33952	0.0128496	FAS	T2204	-	-	-	-
aQLEPVAsPAk	Q15149	-1.37528	0.000781294	PLEC	S1435	-	CDK1	0.304	0.128
nHsPsPPVTPTGAAPSLASPk	Q5SYE7	-1.38067	0.000131309	NHSL1	S1386;S1388	-	CDK1;_	0.373;_	0.356;_
kRsDDsDEDEPcAISGk	Q96QB1	-1.38941	0.00226874	RHG07	S523;S526	-	CLK2	0.603	0.37
rDsFDNcSLGESSk	Q5UIP0	-1.39803	0.000681825	RIF1	S1688	-	AURKA	0.462	0.324
aGETRFtDTR	P13639	-1.41267	0.00481035	EF2	T57	EEF2K	-	-	-
lSEEAEcPNPStPSk	O94804	-1.4238	0.00110723	STK10	T952	-	CDK1	0.236	0.091
lsPPHsPR	Q92974	-1.43043	0.0217961	ARHG2	S956	-	CDK5	0.392	0.254
akTQtPPVsPAPQPTEER	Q14247	-1.45195	7.5619e-05	SRC8	S405	-	MAPK3	0.328	0.018
hGsGADsDYENTQSGDPLLGLEGk	Q9Y2X7	-1.45506	4.10291e-05	GIT1	S592;S596	-	-	-	-
emEksFDEQNVPk	O95425	-1.45818	0.00146579	SVIL	S707	-	-	-	-
eTPHsPGVEDAPIAk	Q9UHB6	-1.46113	3.01016e-05	LIMA1	S490	-	-	-	-
gAVENEEDLPELsDsGDEAAWEDEDDADLPHGk	O60678	-1.49599	0.011268	ANM3	S25;S27	-	-	-	-
gRTSStNEDEDLNPEQk	Q99081	-1.49821	0.000657209	HTF4	S559	-	AKT1	0.387	0.048
gGLsPANDTGAk	P30419	-1.5055	0.000548558	NMT1	S47	-	-	-	-
eADDDEEVDDNIPEMPsPk	P26358	-1.50849	0.00225129	DNMT1	S714	-	CDK1	0.356	0.453
gsPHYFSPFRPY	Q13242	-1.51963	0.00177323	SRSF9	S216	-	-	-	-
asGQAFELILsPR	P16949	-1.51999	1.88406e-05	STMN1	S25	CDK1, MAPK1 and MAPK3	-	-	-
gYADsPSk	Q01518	-1.53783	2.89391e-05	CAP1	S34	-	CDK1	0.281	0.199
lGsLSARSDsEATISR	Q5SW79	-1.56538	4.67376e-05	CE170	S1160	-	AKT1	0.301	0.008
aFLAELEQNsPk	Q9UPN3	-1.57063	0.00406989	MACF1	S2454	-	-	-	-
aQkLPDLsPVENk	Q9Y520	-1.57399	4.16837e-06	PRC2C	S2105	-	-	-	-
rRDsDGVDGFEAEGk	Q96KR1	-1.5897	0.000419503	ZFR	S1054	-	AURKB	0.362	0.051
sQSsDTEQQSPTSGGGk	P23588	-1.62236	0.000194822	IF4B	S504	-	-	-	-
lcDFGVSGQLIDSMANsFVGTR	P36507	-1.62239	0.0358096	MP2K2	S226	-	-	-	-
vQksPPEPEIINQVQQNELk	Q9Y2H2	-1.62699	0.000192557	SAC2	S1103	-	-	-	-
sGAQASstPLSPTR	P02545	-1.64829	7.1017e-05	LMNA	T19	-	CDK1	0.419	0.708
aPsAsPLALHASR	Q8N3F8	-1.6534	0.00076236	MILK1	S484;S486	-	-	-	-
gQSTGkGPPQsPVFEGVYNNSR	Q8WWM7	-1.65552	0.000157423	ATX2L	S111	-	MAPK14	0.316	0.424
sLYASsPGGVYATR	P08670	-1.67221	5.55384e-05	VIME	S56	CDK5 and CDK1	-	-	-
sLPAGDALYLSFNPPQPSR	Q92974	-1.68008	0.00385161	ARHG2	S886	PAK1 and AURKA	-	-	-
aLSSGGSITsPPLsPALPk	Q6Y7W6	-1.69303	0.000754056	PERQ2	S26;S30	-	GSK3B;MAPK3	0.421;0.433	0.417;0.177
aTDEDMQsLAsLMSmk	Q8NDI1	-1.70252	0.0222435	EHBP1	S171;S174	-	-	-	-
kQQQEPTGEPsPk	P52926	-1.70584	8.36568e-06	HMGA2	S44	-	CDK5	0.367	0.169
sVGDGETVEFDVVEGEk	P67809	-1.71472	5.70125e-05	YBOX1	S102	AKT1	-	-	-
kNsSTDQGsDEEGSLQk	Q12789	-1.72325	8.43894e-05	TF3C1	S1063	-	PRKAA1	0.617	0.878
qQsPQEPk	Q9UHB6	-1.75104	0.000412266	LIMA1	S698	-	-	-	-
nALPPVLTTVNGqsPPEHSAPAk	Q6PKG0	-1.82195	0.00642882	LARP1	S143	-	-	-	-
nMPGLSAATLASLGGTSsR	Q32MZ4	-1.82605	0.00395967	LRRF1	S115	-	-	-	-
sAGQENLETLksPETqAPLWTPEEInQGAmNPLEk	P48681	-1.83423	4.03039e-06	NEST	S842	-	-	-	-
kPRPsEGDEDcLPASk	P78346	-1.84229	7.15517e-06	RPP30	S251	-	-	-	-
eAASGtTPQk	Q13428	-1.86845	2.30149e-05	TCOF	S1270	-	CDK1	0.275	0.181
rREEGPPPPsPDGASsDAEPEPPSGR	Q9NTJ3	-1.87822	0.00261987	SMC4	S22	-	MAPK3	0.453	0.265
gGSGSHNWGTVkDELTEsPk	Q8NC51	-1.91098	1.28431e-05	PAIRB	S234	-	-	-	-
vAPVINnGsPTILGk	Q13330	-1.91423	0.00306194	MTA1	S576	-	-	-	-
kLsLGQYDNDAGGqLPFSk	Q68CZ2	-1.9335	1.54228e-05	TENS3	S776	-	AURKA	0.287	0.017
aAPEASsPPAsPLqHLLPGk	Q96TA1	-1.93354	8.37073e-05	NIBL1	S679;S683	-	-	-	-
iGFPETTEEELEEIAsEnsDcIFPSAPDVk	Q9Y3F4	-1.9433	1.05167e-05	STRAP	S335;S338	-	-	-	-
eNQEPLRsPEVGDEEALRPLTk	P48681	-1.94376	2.54289e-05	NEST	S680	-	-	-	-
vADPDHDHTGFLtEyVATR	P28482	-1.98144	4.41652e-05	MK01	T185;Y187	MAP2K1 and MAP2K2	-	-	-
kkTEFLDLDNSPLSPPsPR	Q8NCF5	-1.98332	0.00488496	NF2IP	S204	-	CDK5	0.307	0.059
dGQVINETsQHHDDLE	P08670	-2.00435	7.60767e-07	VIME	S459	-	-	-	-
kAEPSEVDMnsPk	Q9NR30	-2.01519	2.38197e-05	DDX21	S71	-	CDK1	0.373	0.36
rAsGQAFELILsPR	P16949	-2.02647	0.00495684	STMN1	S16;S25	_;MAPK	-	-	-
vVSStsEEEEAFTEk	Q8N573	-2.04691	0.000685284	OXR1	T203	-	-	-	-
qEkPAEkPAETPVATsPTATDSTSGDSSR	P54727	-2.05354	0.000762385	RD23B	S160	-	-	-	-
kSsEGGVGVGPGGGDEPPTsPR	Q9Y4H2	-2.06916	1.16056e-05	IRS2	S1186	-	-	-	-
eAEEGPTGASESQDsPR	Q5TCZ1	-2.10028	0.00138809	SPD2A	S547	-	CDK5	0.388	0.233
dYEIESQNPLAsPTnTLLGSAk	Q7Z417	-2.1078	1.81007e-06	NUFP2	S629	-	-	-	-
dLQSsPPSLPLGFLGEGDAVTk	Q9UN79	-2.13401	8.72267e-07	SOX13	S334;S335	-	-	-	-
vLsPLRsPPLIGSESAYESFLSADDkASGR	P46821	-2.13465	0.000682189	MAP1B	S1400	-	-	-	-
tSSVSNPQDSVGsPcSR	P49023	-2.16394	0.000249107	PAXI	S106	-	CDK1	0.384	0.422
eSsPLYsPTFSDSTSAVk	P46821	-2.2802	1.23945e-05	MAP1B	S1797	-	GSK3B	0.399	0.292
kDsAQDDQAk	Q13045	-2.30166	1.17151e-05	FLII	S436	SGK3	-	-	-
lLPPAsP	Q9Y4R8	-2.30528	0.00421996	TELO2	S836	-	-	-	-
rksLsDSESDDSk	Q13185	-2.30905	2.26388e-05	CBX3	S93	-	PRKACG	0.293	0.104
lQtPGGGSk	P48681	-2.31298	1.23261e-05	NEST	S315	-	-	-	-
vADNsFDAk	Q14978	-2.35797	5.87905e-06	NOLC1	S643	-	-	-	-
yLEEsDEDDLF	P11388	-2.36689	7.39501e-06	TOP2A	S1525	-	-	-	-
lNLGTDSDSsPQk	Q16512	-2.3859	8.39231e-05	PKN1	S562	-	-	-	-
gLLAQGLRPEsPPPAGPLLnGAPAGESPQPk	Q96TA1	-2.41164	0.000832227	NIBL1	S681	-	-	-	-
kQPPVsPGTALVGSqkEPSEVPtPk	P17096	-2.45905	2.95669e-06	HMGA1	S36	HIPK2 and CDC2	-	-	-
aTVtPsPVk	Q9H1E3	-2.50967	0.00034998	NUCKS	T179;S181	-	_;CDK1	_;0.226	_;0.073
vPLAPITDPQQLQLsPLk	P31350	-2.5458	7.2521e-05	RIR2	S20	-	CDK1	0.345	0.414
rHsDENDGGQPHk	Q09161	-2.54593	0.000263605	NCBP1	S7	RPS6KB1	-	-	-
eIPSATQsPISk	Q9BQG0	-2.65339	5.09973e-05	MBB1A	S1163	-	CDK1	0.139	0.004
kGsSSQAPASk	Q9H6F5	-2.67962	3.10486e-06	CCD86	S217	-	PRKACG	0.463	0.911
qPNEGSSsQEEEGPsTSPDAESLFR	P43358	-2.72177	4.62101e-05	MAGA4	S99	-	-	-	-
tLSNAEDYLDDEDsD	Q92882	-2.8019	6.41897e-05	OSTF1	S202	-	-	-	-
iIPTLEEGLQLPSPTATsqLPLESDAVEcLnYQHYk	P61978	-2.97253	5.44696e-05	HNRPK	S116;T118;T120;S121	-	-	-	-
qIcVVmLETLSQsPPk	Q15366	-3.22746	2.01103e-05	PCBP2	S173	-	CDK1	0.326	0.349
lQtPNtFPk	Q14978	-3.78528	2.50951e-05	NOLC1	T607;T610	-	MAPK3;_	0.517;_	0.844;_
lksEDGVEGDLGETQSR	Q09666	-3.7921	3.10577e-06	AHNK	S135	-	-	-	-
fIIGsVSEDNsEDEISNLVk	Q13085	-4.5832	3.17992e-08	ACACA	S23	-	-	-	-
