# Supplementary material for: Myosin II Reactivation and Cytoskeletal Remodeling as a Hallmark and a Vulnerability in Melanoma Therapy Resistance
Source: Cancer Cell. 2020 Jan 13;37(1):85–103.e9. doi: 10.1016/j.ccell.2019.12.003 (PMC6958528; doi:10.1016/j.ccell.2019.12.003)
Supplement: Table S2. Metacore Analysis Showing Top 10 Enriched Processes in MEKi-Treated or Resistant Lines versus Parental Line, Related to Figure 1 [file mmc3.xlsx]

## Sheet: S2
Table S2, related to Figure 1. Metacore analysis showing Top 10 enriched processes in MEKi-treated or Resistant lines vs Parental line.
A375 MEKi 24h
#	Maps	Total	p value	Min FDR	FDR	In Data	Network Objects from Active Data
1	Cytoskeleton remodeling_Regulation of actin cytoskeleton organization by the kinase effectors of Rho GTPases	58	6.08914e-06	0.0009538	0.0009538	6	Spectrin, Alpha adducin, ROCK, MyHC, GIT1, PRK1
2	G-protein signaling_RhoA regulation pathway	34	6.51058e-06	0.0009538	0.0009538	5	Myosin IXb, FAK1, ROCK, PRK1, Ephrin-A receptors
3	Development_NOTCH-induced EMT	19	1.31297e-05	0.00108649	0.00108649	4	NOTCH1 (NEXT), NOTCH1 (NICD), NOTCH1 receptor, NOTCH4
4	Transcription_Role of heterochromatin protein 1 (HP1) family in transcriptional silencing	40	1.48326e-05	0.00108649	0.00108649	5	DNMT1, HP1, HP1 gamma, HDAC2, Rb protein
5	Development_Notch Signaling Pathway	43	2.1298e-05	0.00124806	0.00124806	5	NOTCH1 (NEXT), NOTCH1 (NICD), NOTCH1 precursor, NOTCH1 receptor, HDAC2
6	Development_NOTCH1-mediated pathway for NF-kB activity modulation	26	4.85444e-05	0.00237059	0.00237059	4	NOTCH1 (NEXT), NOTCH1 (NICD), NOTCH1 receptor, HDAC2
7	Cell cycle_Transition and termination of DNA replication	27	5.66438e-05	0.00237095	0.00237095	4	TOP2, RFC1, TOP2 alpha, MCM2
8	Development_Slit-Robo signaling	30	8.68639e-05	0.00318139	0.00318139	4	FAK1, Tau (MAPT), ROCK, ROCK2
9	Translation _Regulation of EIF2 activity	39	0.000246934	0.00803906	0.00803906	4	Casein kinase I, GSK3 alpha/beta, eIF2S1, IRS-2
10	Neurophysiological process_Receptor-mediated axon growth repulsion	46	0.000469693	0.013762	0.013762	4	Tau (MAPT), ROCK, ROCK2, Ephrin-A receptors
A375/PLX/R (Girotti et al 2013 Cancer Discovery)
#	Maps	Total	p value	Min FDR	FDR	In Data	Network Objects from Active Data
1	Signal transduction_mTORC2 downstream signaling	68	3.94801e-12	2.54252e-09	2.54252e-09	16	GSK3 alpha/beta, GSK3 beta, NEDD4L, PRAS40, PKA-cat (cAMP-dependent), Paxillin, TBCD4, Filamin A, PKA-reg (cAMP-dependent), MDM2, SREBP1 (nuclear), PKC-alpha, cPKC (conventional), PKC, FASN, PKC-delta
2	Development_VEGF signaling via VEGFR2 - generic cascades	93	6.253e-11	1.34384e-08	1.34384e-08	17	ERK1/2, ERK2 (MAPK1), GSK3 beta, p90Rsk, HSP90, Vinculin, PAK2, MEK2(MAP2K2), Paxillin, PDK (PDPK1), Fyn, ERK1 (MAPK3), FAK1, NCK1, PKC-alpha, PKC, PAK1
3	Cytoskeleton remodeling_Regulation of actin cytoskeleton organization by the kinase effectors of Rho GTPases	58	6.2601e-11	1.34384e-08	1.34384e-08	14	Alpha adducin, Vinculin, Spectrin, PAK, Paxillin, Cortactin, Filamin A, MyHC, BETA-PIX, PAK1, GIT1, PRK1, Talin, MLCP (reg)
4	Development_Negative regulation of STK3/4 (Hippo) pathway and positive regulation of YAP/TAZ function	62	2.01468e-09	3.24363e-07	3.24363e-07	13	PDZ-RhoGEF, ERK1/2, YAP1 (YAp65), RhoGAP5, LARG, ZO-2, PARD3, PDK (PDPK1), ERK1 (MAPK3), FRMD4A, ARHGEF2, TAZ, MLCP (reg)
5	Development_Non-genomic action of Retinoic acid in cell differentiation	57	8.14649e-09	1.04927e-06	1.04927e-06	12	ERK1/2, p90Rsk, p90RSK2(RPS6KA3), PKA-cat alpha, PKA-cat (cAMP-dependent), MEK1/2, PDK (PDPK1), Rb protein, PKC-alpha, PAK1, PKA-reg type II (cAMP-dependent), PRKAR2B
6	Regulation of lipid metabolism_Insulin signaling: generic cascades	47	1.05623e-08	1.13369e-06	1.13369e-06	11	ERK1/2, GSK3 beta, eEF2K, IRS-2, PKA-cat (cAMP-dependent), MEK2(MAP2K2), eIF4B, PDK (PDPK1), PKA-reg (cAMP-dependent), eIF2B5, ACLY
7	Cell cycle_Chromosome condensation in prometaphase	21	1.60646e-08	1.47794e-06	1.47794e-06	8	CNAP1, CAP-D2/D3, CDK1 (p34), Histone H1, CAP-H/H2, CAP-C, CAP-G, CAP-G/G2
8	Oxidative stress_Activation of NOX1, NOX5, DUOX1 and DUOX2 NADPH Oxidases	42	4.20509e-08	3.38509e-06	3.38509e-06	10	ERK2 (MAPK1), PKA-cat alpha, PKA-cat (cAMP-dependent), MEK1/2, FISH, PKA-reg (cAMP-dependent), BETA-PIX, PKC-alpha, cPKC (conventional), PKC
9	CFTR folding and maturation (normal and CF)	24	5.45255e-08	3.9016e-06	3.9016e-06	8	HSP90 alpha, BAG-3, Sti1, Calnexin, p23 co-chaperone, HSP105, Csp, HSP90 beta
10	Cytoskeleton remodeling_Role of PKA in cytoskeleton reorganisation	41	4.31942e-07	2.78171e-05	2.78171e-05	9	Alpha adducin, Fodrin (spectrin), PKA-cat (cAMP-dependent), Paxillin, PKA-reg (cAMP-dependent), BETA-PIX, PAK1, LBC, MLCP (reg)
M229 BRAFi-R (Titz et al 2016 Cell Discov)
#	Maps	Total	p value	Min FDR	FDR	In Data	Network Objects from Active Data
1	Cytoskeleton remodeling_Regulation of actin cytoskeleton organization by the kinase effectors of Rho GTPases	58	5.78384e-16	6.13087e-13	6.13087e-13	16	Filamin A, BETA-PIX, Vinculin, PAK, MyHC, Spectrin, ERM proteins, MSN (moesin), Caldesmon, Paxillin, MRLC, Cortactin, Citron, GIT1, PRK1, MLCP (reg)
2	Development_Regulation of cytoskeleton proteins in oligodendrocyte differentiation and myelination	58	1.89203e-09	1.00277e-06	1.00277e-06	11	Tubulin alpha, L1CAM, hnRNP A2, MAP-1B, Paxillin, MRLC, Cortactin, PCBP-1, MAP2, MLCP (reg), MAP4
3	Chemotaxis_Lysophosphatidic acid signaling via GPCRs	129	2.19723e-08	7.76356e-06	7.76356e-06	14	N-CoR, AKT(PKB), PDZ-RhoGEF, AP-1, c-Jun, IP3 receptor, Vinculin, PAK, Paxillin, 4E-BP1, ADAM17, PRK1, Beta-catenin, MLCP (reg)
4	Gamma-secretase regulation of osteogenesis	37	1.11047e-07	2.94275e-05	2.94275e-05	8	NOTCH1 (NICD), NOTCH1 receptor, NOTCH1 (NEXT), CD44 (EXT), CD44 (ICD), CD44 soluble, CD44, ADAM17
5	Development_Notch Signaling Pathway	43	3.83619e-07	8.13273e-05	8.13273e-05	8	N-CoR, NOTCH1 (NICD), NOTCH1 receptor, NOTCH1 (NEXT), NOTCH1 precursor, TLE, SMRT, ADAM17
6	Inhibition of remyelination in multiple sclerosis: regulation of cytoskeleton proteins	44	4.6238e-07	8.16871e-05	8.16871e-05	8	Stathmin, Tubulin alpha, hnRNP A2, Paxillin, MRLC, MARCKS, PCBP-1, MLCP (reg)
7	Cell adhesion_Histamine H1 receptor signaling in the interruption of cell barrier integrity	45	5.54573e-07	8.39783e-05	8.39783e-05	8	IP3 receptor, p120-catenin, Alpha-catenin, Vinculin, Paxillin, MRLC, Beta-catenin, MLCP (reg)
8	Possible regulation of HSF-1/ chaperone pathway in Huntington's disease	21	7.68841e-07	9.26682e-05	9.26682e-05	6	HSP27, HSP90 alpha, HSP90, HSF1, HSP90 beta, p23 co-chaperone
9	Canonical Notch signaling pathway in colorectal cancer	47	7.86805e-07	9.26682e-05	9.26682e-05	8	NOTCH1 (NICD), NOTCH1 receptor, NOTCH1 (NEXT), AKT(PKB), CD44, 4E-BP1, ADAM17, Beta-catenin
10	Stem cells_WNT and Notch signaling in early cardiac myogenesis	35	1.25377e-06	0.0001329	0.0001329	7	NOTCH1 (NICD), NOTCH1 receptor, NOTCH1 (NEXT), SOX13, ADAM17, Beta-catenin, MEF2C
M238 BRAFi-R (Titz et al 2016 Cell Discov)
#	Maps	Total	p value	Min FDR	FDR	In Data	Network Objects from Active Data
1	Signal transduction_mTORC2 downstream signaling	68	1.53416e-18	1.69525e-15	1.69525e-15	20	AKT(PKB), AKT2, Filamin A, PKA-reg (cAMP-dependent), GSK3 alpha/beta, GSK3 beta, Tuberin, cPKC (conventional), PKC, PKC-alpha, FASN, NEDD4L, PRAS40, PKA-cat (cAMP-dependent), PKC-delta, PKC-beta2, Paxillin, BAD, Beta-catenin, TBCD4
2	Chemotaxis_Lysophosphatidic acid signaling via GPCRs	129	7.98639e-15	4.41248e-12	4.41248e-12	22	N-CoR, PDK (PDPK1), AKT(PKB), PDZ-RhoGEF, ERK1/2, FAK1, GSK3 beta, AP-1, YAP1 (YAp65), c-Jun, IP3 receptor, PRKD1, cPKC (conventional), PKC, Vinculin, PAK, ARHGEF1 (p115RhoGEF), PKC-delta, Paxillin, 4E-BP1, Beta-catenin, MLCP (reg)
3	Development_VEGF signaling via VEGFR2 - generic cascades	93	2.49478e-13	9.18911e-11	9.18911e-11	18	PDK (PDPK1), AKT(PKB), ERK1/2, ERK1 (MAPK3), ERK2 (MAPK1), FAK1, GSK3 beta, c-Jun, IP3 receptor, HSP27, PKC, PKC-alpha, Vinculin, PAK2, PKC-beta, Paxillin, Neurofibromin, Beta-catenin
4	Immune response_IL-4 signaling pathway	94	4.32202e-11	1.06186e-08	1.06186e-08	16	PDK (PDPK1), AKT(PKB), ERK1/2, ERK2 (MAPK1), GSK3 alpha/beta, Tuberin, c-Jun/Fra-2, AP-1, Fra-2, c-Jun, IP3 receptor, PKC, IRS-2, PKC-delta, 4E-BP1, BAD
5	Cell adhesion_Histamine H1 receptor signaling in the interruption of cell barrier integrity	45	4.80482e-11	1.06186e-08	1.06186e-08	12	FAK1, IP3 receptor, PKC-alpha, ZO-1, Vinculin, Alpha-catenin, PKC-delta, Alpha-actinin, Paxillin, MRLC, Beta-catenin, MLCP (reg)
6	Cytoskeleton remodeling_Regulation of actin cytoskeleton organization by the kinase effectors of Rho GTPases	58	8.0676e-11	1.48578e-08	1.48578e-08	13	Filamin A, MyHC, BETA-PIX, Vinculin, Spectrin, PAK, Alpha-actinin, Paxillin, MRLC, Cortactin, Citron, GIT1, MLCP (reg)
7	Development_Gastrin in cell growth and proliferation	62	1.97939e-10	3.12461e-08	3.12461e-08	13	PDK (PDPK1), ERK1/2, ERK1 (MAPK3), ERK2 (MAPK1), FAK1, AP-1, c-Jun, IP3 receptor, PRKD1, PKC-alpha, PKC-delta, PKC-beta, Beta-catenin
8	Signal transduction_PTMs in BAFF-induced signaling	51	2.3863e-10	3.29607e-08	3.29607e-08	12	PDK (PDPK1), AKT(PKB), ERK1/2, ERK1 (MAPK3), ERK2 (MAPK1), GSK3 alpha/beta, Tuberin, c-Jun, PKC-delta, PKC-beta, 4E-BP1, BAD
9	Effect of H. pylori infection on gastric epithelial cells motility	43	5.15153e-10	6.32494e-08	6.32494e-08	11	ERK1/2, FAK1, PKC-alpha, ZO-1, Vinculin, Alpha-catenin, Alpha-actinin, MARK2, Paxillin, Cortactin, Beta-catenin
10	Regulation of lipid metabolism_Insulin signaling: generic cascades	47	1.45411e-09	1.60679e-07	1.60679e-07	11	PDK (PDPK1), AKT(PKB), AKT2, PKA-reg (cAMP-dependent), ERK1/2, GSK3 beta, Tuberin, IRS-2, PKA-cat (cAMP-dependent), eIF4B, 4E-BP1
