# Supplementary material for: Myosin II Reactivation and Cytoskeletal Remodeling as a Hallmark and a Vulnerability in Melanoma Therapy Resistance
Source: Cancer Cell. 2020 Jan 13;37(1):85–103.e9. doi: 10.1016/j.ccell.2019.12.003 (PMC6958528; doi:10.1016/j.ccell.2019.12.003)
Supplement: Table S3. List of Cytoskeletal-Related Genes and Categories, Related to Figure 2 [file mmc4.xlsx]

## Sheet: S3
Table S3, related to Figure 2. List of cytoskeletal-related genes and categories.
Gene	type
MYL1	myosin light chains
MYL10	myosin light chains
MYL12A	myosin light chains
MYL12B	myosin light chains
MYL2	myosin light chains
MYL3	myosin light chains
MYL4	myosin light chains
MYL5	myosin light chains
MYL6	myosin light chains
MYL6B	myosin light chains
MYL7	myosin light chains
MYL9	myosin light chains
MYH1	myosin heavy chains
MYH10	myosin heavy chains
MYH11	myosin heavy chains
MYH13	myosin heavy chains
MYH14	myosin heavy chains
MYH15	myosin heavy chains
MYH16	myosin heavy chains
MYH2	myosin heavy chains
MYH3	myosin heavy chains
MYH4	myosin heavy chains
MYH6	myosin heavy chains
MYH7	myosin heavy chains
MYH7B	myosin heavy chains
MYH8	myosin heavy chains
MYH9	myosin heavy chains
MYO10	myosins
MYO15A	myosins
MYO15B	myosins
MYO16	myosins
MYO18A	myosins
MYO18B	myosins
MYO19	myosins
MYO1A	myosins
MYO1B	myosins
MYO1C	myosins
MYO1D	myosins
MYO1E	myosins
MYO1F	myosins
MYO1G	myosins
MYO1H	myosins
MYO3A	myosins
MYO3B	myosins
MYO5A	myosins
MYO5B	myosins
MYO5C	myosins
MYO6	myosins
MYO7A	myosins
MYO7B	myosins
MYO9A	myosins
MYO9B	myosins
MYOC	myosins
MYOD1	myosins
MYOF	myosins
MYOG	myosins
MYOM1	myosins
MYOM2	myosins
MYOM3	myosins
MYOT	myosins
MYOZ1	myosins
MYOZ2	myosins
MYOZ3	myosins
CDC42	rho gtpases
RAC1	rho gtpases
RAC2	rho gtpases
RAC3	rho gtpases
RHOA	rho gtpases
RHOB	rho gtpases
RHOBTB1	rho gtpases
RHOBTB2	rho gtpases
RHOBTB3	rho gtpases
RHOC	rho gtpases
RHOD	rho gtpases
RHOF	rho gtpases
RHOG	rho gtpases
RHOH	rho gtpases
RHOJ	rho gtpases
RHOQ	rho gtpases
RHOT1	rho gtpases
RHOT2	rho gtpases
RHOU	rho gtpases
RHOV	rho gtpases
RND1	rho gtpases
RND2	rho gtpases
RND3	rho gtpases
CALM1	effectors, kinases, phosphatases
CALM2	effectors, kinases, phosphatases
CALM3	effectors, kinases, phosphatases
CALML4	effectors, kinases, phosphatases
CDC42BPA	effectors, kinases, phosphatases
CDC42BPB	effectors, kinases, phosphatases
CDC42BPG	effectors, kinases, phosphatases
CIT	effectors, kinases, phosphatases
DAPK3	effectors, kinases, phosphatases
ILK	effectors, kinases, phosphatases
LIMK1	effectors, kinases, phosphatases
LIMK2	effectors, kinases, phosphatases
MYLK	effectors, kinases, phosphatases
MYLK2	effectors, kinases, phosphatases
MYLK3	effectors, kinases, phosphatases
MYLK4	effectors, kinases, phosphatases
PAK1	effectors, kinases, phosphatases
PAK2	effectors, kinases, phosphatases
PAK3	effectors, kinases, phosphatases
PAK4	effectors, kinases, phosphatases
PAK6	effectors, kinases, phosphatases
PDK1	effectors, kinases, phosphatases
PDK2	effectors, kinases, phosphatases
PDK3	effectors, kinases, phosphatases
PDK4	effectors, kinases, phosphatases
PPP1R16A	effectors, kinases, phosphatases
PPP1R16B	effectors, kinases, phosphatases
PPP1R12A	effectors, kinases, phosphatases
PPP1R12B	effectors, kinases, phosphatases
PPP1R12C	effectors, kinases, phosphatases
PTK2 FAK	effectors, kinases, phosphatases
PTK2B	effectors, kinases, phosphatases
ROCK1	effectors, kinases, phosphatases
ROCK2	effectors, kinases, phosphatases
ARHGEF1	GEFs
ARHGEF10	GEFs
ARHGEF10L	GEFs
ARHGEF11	GEFs
ARHGEF12	GEFs
ARHGEF15	GEFs
ARHGEF16	GEFs
ARHGEF17	GEFs
ARHGEF18	GEFs
ARHGEF19	GEFs
ARHGEF2	GEFs
ARHGEF25	GEFs
ARHGEF26	GEFs
ARHGEF3	GEFs
ARHGEF33	GEFs
ARHGEF35	GEFs
ARHGEF37	GEFs
ARHGEF38	GEFs
ARHGEF4	GEFs
ARHGEF40	GEFs
ARHGEF5	GEFs
ARHGEF6	GEFs
ARHGEF7	GEFs
ARHGEF9	GEFs
DOCK1	GEFs
DOCK10	GEFs
DOCK11	GEFs
DOCK2	GEFs
DOCK3	GEFs
DOCK4	GEFs
DOCK5	GEFs
DOCK6	GEFs
DOCK7	GEFs
DOCK8	GEFs
DOCK9	GEFs
ECT2	GEFs
NEDD9	GEFs
ARHGAP1	GAPs
ARHGAP10	GAPs
ARHGAP11A	GAPs
ARHGAP11B	GAPs
ARHGAP12	GAPs
ARHGAP15	GAPs
ARHGAP17	GAPs
ARHGAP18	GAPs
ARHGAP19	GAPs
ARHGAP20	GAPs
ARHGAP21	GAPs
ARHGAP22	GAPs
ARHGAP23	GAPs
ARHGAP24	GAPs
ARHGAP25	GAPs
ARHGAP26	GAPs
ARHGAP27	GAPs
ARHGAP28	GAPs
ARHGAP29	GAPs
ARHGAP30	GAPs
ARHGAP31	GAPs
ARHGAP32	GAPs
ARHGAP33	GAPs
ARHGAP35	GAPs
ARHGAP39	GAPs
ARHGAP4	GAPs
ARHGAP40	GAPs
ARHGAP42	GAPs
ARHGAP44	GAPs
ARHGAP5	GAPs
ARHGAP6	GAPs
ARHGAP9	GAPs
ARHGDIA	GAPs
ARHGDIB	GAPs
ARHGDIG	GAPs
NF1	GAPs
ACTA1	actin
ACTA2	actin
ACTB	actin
ACTBL2	actin
ACTC1	actin
ACTG1	actin
ACTN1	effectors, actin polym/depolym
ACTN2	effectors, actin polym/depolym
ACTN3	effectors, actin polym/depolym
ACTN4	effectors, actin polym/depolym
ACTR10	effectors, actin polym/depolym
ACTR1A	effectors, actin polym/depolym
ACTR1B	effectors, actin polym/depolym
ACTR2	effectors, actin polym/depolym
ACTR3	effectors, actin polym/depolym
ACTR3B	effectors, actin polym/depolym
ACTR3C	effectors, actin polym/depolym
ACTR5	effectors, actin polym/depolym
ACTR6	effectors, actin polym/depolym
ACTR8	effectors, actin polym/depolym
ARPC1A	effectors, actin polym/depolym
ARPC1B	effectors, actin polym/depolym
ARPC2	effectors, actin polym/depolym
ARPC3	effectors, actin polym/depolym
ARPC4	effectors, actin polym/depolym
ARPC5	effectors, actin polym/depolym
ARPC5L	effectors, actin polym/depolym
CDC42EP1	effectors, actin polym/depolym
CDC42EP2	effectors, actin polym/depolym
CDC42EP3	effectors, actin polym/depolym
CDC42EP4	effectors, actin polym/depolym
CDC42EP5	effectors, actin polym/depolym
CFL1	effectors, actin polym/depolym
CFL2	effectors, actin polym/depolym
DIAPH1	effectors, actin polym/depolym
DIAPH2	effectors, actin polym/depolym
DIAPH3	effectors, actin polym/depolym
FMN1	effectors, actin polym/depolym
FMN2	effectors, actin polym/depolym
FMNL1	effectors, actin polym/depolym
FMNL2	effectors, actin polym/depolym
FMNL3	effectors, actin polym/depolym
WAS	effectors, actin polym/depolym
WASF1	effectors, actin polym/depolym
WASF2	effectors, actin polym/depolym
WASF3	effectors, actin polym/depolym
WASH1	effectors, actin polym/depolym
WASH2P	effectors, actin polym/depolym
WASH3P	effectors, actin polym/depolym
WASH5P	effectors, actin polym/depolym
WASH7P	effectors, actin polym/depolym
WASL	effectors, actin polym/depolym
EZR	ERM
MSN	ERM
RDX	ERM
PXN	FA proteins
TLN1	FA proteins
TLN2	FA proteins
VCL	FA proteins
ANK1	ankyrin
ANK2	ankyrin
ANK3	ankyrin
SEPT1	septins
SEPT10	septins
SEPT11	septins
SEPT12	septins
SEPT14	septins
SEPT2	septins
SEPT3	septins
SEPT4	septins
SEPT5	septins
SEPT6	septins
SEPT7	septins
SEPT8	septins
SEPT9	septins
SPTAN1	spectrins
SPTB	spectrins
SPTBN1	spectrins
SPTBN2	spectrins
SPTBN4	spectrins
SPTBN5	spectrins
ITGA1	integrins
ITGA10	integrins
ITGA11	integrins
ITGA2	integrins
ITGA2B	integrins
ITGA3	integrins
ITGA4	integrins
ITGA5	integrins
ITGA6	integrins
ITGA7	integrins
ITGA8	integrins
ITGA9	integrins
ITGAD	integrins
ITGAE	integrins
ITGAL	integrins
ITGAM	integrins
ITGAV	integrins
ITGAX	integrins
ITGB1	integrins
ITGB1BP1	integrins
ITGB1BP2	integrins
ITGB2	integrins
ITGB3	integrins
ITGB3BP	integrins
ITGB4	integrins
ITGB5	integrins
ITGB6	integrins
ITGB7	integrins
ITGB8	integrins
LMNA	lamins
LMNB1	lamins
LMNB2	lamins
CITED1	co-transcription factors
HIF1A	transcription factors
MKL1	co-transcription factors
MKL2	co-transcription factors
POU3F2 BRN2	transcription factors
SRF	transcription factors
STAT3	transcription factors
