# Supplementary material for: Myosin II Reactivation and Cytoskeletal Remodeling as a Hallmark and a Vulnerability in Melanoma Therapy Resistance
Source: Cancer Cell. 2020 Jan 13;37(1):85–103.e9. doi: 10.1016/j.ccell.2019.12.003 (PMC6958528; doi:10.1016/j.ccell.2019.12.003)
Supplement: Table S4. List of Melanoma Patient Samples from Published Transcriptomic Studies used for Analyses of Expression of Genes in Myosin II Pathway, Related to Figure 4 [file mmc5.xlsx]

## Sheet: S4
Table S4, related to Figure 4. List of melanoma patient samples from published transcriptomic studies used for analyses of expression of genes in Myosin II pathway.
Resistant samples	Study		Avg = average of several biopsies from same patient
Pt1-DP1	Hugo 2015
Pt2-DP avg	Hugo 2015
Pt3-DP avg	Hugo 2015
Pt4-DP1	Hugo 2015
Pt5-DP avg	Hugo 2015
Pt6-DP avg	Hugo 2015
Pt7-DP1	Hugo 2015
Pt8-DP avg	Hugo 2015
Pt9-DP avg	Hugo 2015
Pt10-DP avg	Hugo 2015
Pt15-DP avg	Hugo 2015
Pt16-DP1	Hugo 2015
Pt17-DP avg	Hugo 2015
Pt18-DD-DP1	Hugo 2015
Pt19-DD-DP avg	Hugo 2015
Pt20-DP avg	Hugo 2015
Pt22-DD-DP avg	Hugo 2015
Pt23-DD-DP1	Hugo 2015
Pt24-DD-DP1	Hugo 2015
7 D/A	Kwong 2015
15 C/A	Kwong 2015
16 C/A	Kwong 2015
22 C/A	Kwong 2015
24 D/A	Kwong 2015
25 C/A	Kwong 2015
Patient #2 post	Sun 2014
Patient #3 post	Sun 2014
Patient #5 post	Sun 2014
Patient 1 Post-RAF/MEKi	Wagle 2014
Patient 2 Post-RAF/MEKi	Wagle 2014
Patient 3 Post-RAFi	Wagle 2014
Patient 4 Post-RAF/MEKi	Wagle 2014
Patient 5 Post-RAF/MEKi	Wagle 2014
Patient 6 Post-RAF/MEKi	Wagle 2014
Patient 02 PROG dabrafenib	Kakavand 2017
Patient 03 PROG dabrafenib	Kakavand 2017
Patient 04 PROG dabrafenib	Kakavand 2017
Patient 05 PROG dabrafenib	Kakavand 2017
Patient 06 PROG dabrafenib	Kakavand 2017
Patient 07 PROG dabrafenib	Kakavand 2017
Patient 08 PROG dabrafenib	Kakavand 2017
Patient 09 PROG dabrafenib	Kakavand 2017
Patient 10 PROG vemurafenib	Kakavand 2017
Patient 11 PROG vemurafenib	Kakavand 2017
Patient 13 PROG dabtrafenib+trametinib	Kakavand 2017
Patient 14 PROG dabtrafenib+trametinib	Kakavand 2017
Patient 15 PROG dabtrafenib+trametinib	Kakavand 2017
Patient 1 Prog Treated with dabrafenib + trametinib	Long 2014
Patient 2 Prog Treated with dabrafenib + trametinib AVG	Long 2014
Patient 3 Prog Treated with dabrafenib + trametinib	Long 2014
Patient 4 Prog Treated with dabrafenib + trametinib	Long 2014
Patient 5 Prog Treated with dabrafenib + trametinib	Long 2014
Patient 6 Prog Treated with dabrafenib + trametinib	Long 2014
Patient 7 Prog Treated with dabrafenib + trametinib	Long 2014
Patient 9 Prog Treated with dabrafenib + trametinib	Long 2014
Patient 10 Prog Treated with dabrafenib + trametinib	Long 2014
Patient 1 Prog Treated with dabrafenib	Rizos 2014
Patient 2 Prog Treated with dabrafenib	Rizos 2014
Patient 3 Prog 1 Treated with dabrafenib	Rizos 2014
Patient 3 Prog 2 Treated with dabrafenib	Rizos 2014
Patient 4 Prog Treated with dabrafenib	Rizos 2014
Patient 5 Prog Treated with dabrafenib	Rizos 2014
Patient 7 Prog Treated with dabrafenib	Rizos 2014
Patient 8 Prog 1 Treated with dabrafenib	Rizos 2014
Patient 8 Prog 2 Treated with dabrafenib	Rizos 2014
Patient 9 Prog Treated with dabrafenib	Rizos 2014
Patient 10 Prog 1 Treated with dabrafenib	Rizos 2014
Patient 10 Prog 2 Treated with dabrafenib	Rizos 2014
Patient 11 Prog Treated with dabrafenib AVG	Rizos 2014
Patient 12 Prog Treated with dabrafenib	Rizos 2014
Patient 13 Prog Treated with dabrafenib	Rizos 2014
Patient 14 Prog Treated with dabrafenib	Rizos 2014
Patient 17 Prog Treated with dabrafenib	Rizos 2014
Patient 18 Prog Treated with dabrafenib AVG	Rizos 2014
Patient 21 Prog Treated with dabrafenib	Rizos 2014
Patient 23 Prog Treated with vemurafenib	Rizos 2014
Patient 24 Prog Treated with vemurafenib	Rizos 2014
Patient 25 Prog Treated with vemurafenib	Rizos 2014
Patient 28 Prog Treated with vemurafenib AVG	Rizos 2014
Patient 30 Prog Treated with vemurafenib	Rizos 2014
EDT samples
Pt7 avg	Song 2017
Pt4 avg	Song 2017
Pt6 avg	Song 2017
Pt9 avg	Song 2017
Pt8-D22/bs	Song 2017
Pt3-D22/bs	Song 2017
Pt1-D85/bs	Song 2017
Pt2-D726/bs	Song 2017
2 B/A	Kwong 2015
6 B/A	Kwong 2015
7 B/A	Kwong 2015
9 B/A	Kwong 2015
10 B/A	Kwong 2015
12 B/A	Kwong 2015
13 B/A	Kwong 2015
16 B/A	Kwong 2015
19 B/A	Kwong 2015
24 B/A	Kwong 2015
34 B/A	Kwong 2015
Patient 01 EDT dabrafenib	Kakavand 2017
Patient 04 EDT dabrafenib	Kakavand 2017
Patient 07 EDT dabrafenib	Kakavand 2017
Patient 10 EDT vemurafenib	Kakavand 2017
Patient 12 EDT vemurafenib	Kakavand 2017
Patient 13 EDT dabtrafenib+trametinib	Kakavand 2017
Patient 16 EDT dabtrafenib+trametinib	Kakavand 2017
Patient 17 EDT dabtrafenib+trametinib	Kakavand 2017
Patient 1 EDT (early during treatment treated) with dabrafenib + trametinib	Long 2014
Patient 5 EDT treated with dabrafenib	Rizos 2014
Patient 10 EDT Treated with dabrafenib	Rizos 2014
